# Supplementary material for: Ionotropic Receptors Identified within the Tentacle of the Freshwater Snail Biomphalaria glabrata, an Intermediate Host of Schistosoma mansoni
Source: PLoS One. 2016 Jun 2;11(6):e0156380. doi: 10.1371/journal.pone.0156380 (PMC4890853; doi:10.1371/journal.pone.0156380)
Supplement: S1 Table — (XLSX) [file pone.0156380.s003.xlsx]

## Sheet: Sheet1
	AA sequence	TMD		ORF(aa)	Full	Annotation (blastp)	Identities	E-value
BglaIR25a	RADIAVGPISVMNERETVIDFTVPYYDLVGLTILMKKPKVDYSLVKFLSVMDEEVWGCIIGAFVLFSVLICVFDRLSPFSYQNRKSQWRGEGEEPRIFTLKEGIWFCMMSLTPQGGGETPKALSGRLIAATWWLFGFIIIATYTANLAAFLTVSRLETPIESLDDLSKQVKVQYAPENGSMAMIYFRRMADIESMFYEIWKNMTLKSENIGSIDKAQLAVWDYPVSDKYTKLWDTMNKNTFPVNVEAAIKRVVNEDFAFIGGILRLINNRTLEELKSKWWKKDAKECSKDEDESDGISIRNIGGVFLVIVIGSALSLITLALECYWY	3	AGGGCAGATATTGCCGTTGGACCCATCTCTGTCATGAATGAAAGAGAAACGGTGATTGACTTTACTGTGCCTTACTACGACTTGGTGGGACTGACCATCCTGATGAAGAAACCCAAAGTGGACTACTCACTGGTCAAATTTCTCAGCGTTATGGATGAAGAAGTCTGGGGGTGCATCATTGGAGCGTTCGTCCTGTTCAGCGTTTTAATTTGTGTGTTTGACAGATTGAGTCCATTCAGTTATCAAAACCGGAAGTCCCAGTGGCGAGGTGAAGGGGAGGAGCCTCGTATATTTACACTGAAGGAAGGAATTTGGTTTTGTATGATGTCTTTAACCCCACAAGGTGGCGGGGAGACGCCCAAGGCTCTCTCTGGTAGGCTGATAGCTGCCACCTGGTGG…	327	No	olfactory ionotropic receptor 25a [Aplysia californica]	0.69
BglaIR8a	MWINEGFQMVKCPQVQTQGFQVYPSRHVTHTEDTHFELYRLNRLANTFLGNWSESFGLTLTQQTFPATFTDTHLTVTVNVEPPFIFRNTSEPGSYYGYSMDVLTEIAKTVGFTFTVRECDEGGYGMLENGIWNGCIGNIEADVILGALTVTAERDSVIDFTLPYYDFAGIQIITRRQLSNINLFYYIDVFSTQAWLSLISVVLLTSLLLWVYEKASFHCLKSCTKSAGDVKADNLGQTFYLGKSPVLAFNNNTFVSKKPMPQERAPGGGDAPRSVAGRVLVAGFWFFAIIIMSTFTANLAAFLTVSRMGAVISSLDDLLDQTDMKYSVVNRSSVMDYFKRMARIESDFYERWKNMTLDKSDSTNQDSLAVWEYPLETLSDLDLASVSLRNSHFTPTHWL…	2	ATGTGGATCAATGAAGGATTTCAAATGGTTAAATGTCCTCAGGTTCAAACTCAAGGATTCCAGGTCTATCCGTCACGTCACGTGACTCACACTGAAGACACCCACTTTGAACTGTACAGGTTGAATCGTCTTGCCAACACCTTTCTTGGCAATTGGTCAGAAAGTTTTGGATTGACCTTGACCCAGCAAACTTTTCCAGCGACCTTCACAGACACACATCTTACAGTAACCGTTAATGTTGAGCCTCCGTTTATTTTTCGCAATACCAGTGAGCCTGGCTCCTACTACGGCTACAGTATGGATGTACTCACGGAGATTGCCAAGACAGTTGGATTCACATTTACCGTCAGGGAGTGTGATGAAGGCGGCTATGGGATGCTTGAGAACGGAATCTGGAAT…	480	No	olfactory ionotropic receptor IR8a [Panulirus argus]Sequence ID: gb|AGJ51189.1|	0.31	2e-55
BglaIR1	MSSGINLLIKYPPDTVRGIGLMLEPFATEVWVMICLAFIVVSLALFLIGRFSPYEWAKVVKEKDVRLVRTSFGLKNSFLFTASTLGWQGYKEAPRSLSGRILMCIWFMFTVFVIVAYTACLSAILTSRSESVPQQLPFADYEDIVDNKDVKIGAMKYHHVYQVLKHGKVSHNNIFSKLFVYIDDSQEWIKHNKEGVQRVKDSGGKYVLLMETVKADYVAATNCDVIPYGETLSTFGYSFAGQKKSPLMERVTLAILDLNEDMYIQELIAKYIHKKQVCPAYDKTKLVPQKR	2	ATGTCAAGTGGCATTAATTTGCTTATTAAGTATCCCCCTGACACTGTGAGAGGCATTGGACTGATGCTTGAGCCTTTTGCAACAGAGGTATGGGTTATGATTTGTCTTGCTTTCATAGTTGTCAGCCTTGCCTTGTTTCTCATTGGGCGTTTCAGTCCTTATGAATGGGCAAAAGTAGTGAAGGAAAAAGATGTCAGACTAGTTCGAACAAGTTTTGGTTTGAAGAATAGTTTTCTTTTTACTGCTAGCACCCTGGGTTGGCAAGGATACAAAGAAGCTCCACGTTCACTCTCTGGAAGAATACTGATGTGTATCTGGTTCATGTTTACAGTATTTGTCATTGTGGCTTACACTGCCTGTCTTAGTGCTATACTGACTAGCAGAAGTGAATCGGTTCCA…	291	No	ionotropic glutamate receptor [Brachyhypopomus gauderio]Sequence ID: gb|ACZ73268.1|	0.35	1e-43
BglaIR2	MYPFGIEVWFVNLAAFFIISAMLFFFNYFDPYEWRAAAERRETFEENAENFSMKNSMWFLTSTMFLQSFDASPRSNAGRTLAAFWWVFTIIMVFLYLLNLTHFVTTNKRLVYTKTAEELLDQTEVAFGTVEKGSTFYFFKKSSVPEYQRLWQHMNTRVPSPWVNDIEDGIKRVRESNGYYAFIGEAGELSFIASKRPCDLLVSGTYITRTTYALAVQKDSPLRDQLSSA	2	CCCAACTACGTCCAGCATAATCCTTTCCGCATCATGTACCCATTCGGTATCGAGGTGTGGTTCGTCAATCTGGCCGCTTTCTTCATCATCAGTGCCATGCTGTTCTTCTTCAACTACTTCGATCCTTACGAGTGGCGCGCCGCTGCAGAACGGCGTGAGACCTTCGAAGAGAACGCCGAGAACTTCAGCATGAAGAATTCAATGTGGTTCCTGACCTCTACCATGTTCCTGCAGAGCTTCGATGCTTCTCCCCGCTCCAACGCTGGTCGTACTCTGGCAGCGTTCTGGTGGGTCTTCACCATCATCATGGTGTTCCTGTACCTGCTGAACCTCACCCACTTTGTTACCACCAACAAGAGGTTGGTCTACACCAAAACCGCAGAAGAGCTCCTAGACCAG…	229	No	PREDICTED: glutamate receptor 4-like [Strongylocentrotus purpuratus]Sequence ID: ref|XP_782443.3|	0.67	1e-100
BglaIR3	MDTRHWSVLLLHFAALLTEIHTETSKPDTPTPPPNTTTTTVTTTTGSSTTAGPKKLIAITLLDPPFVMHEDRGTRFTGLAIEVFREIVQQTGYDNFDLKLPNDAEKYNWEESLLQINDLVGRLRSNEADVAIGAFTLTPNLASEVQVSQPILHTGYKLLYKIPDSWHPGEAMVTLLRPFSPGLWVLIIFMTVITSLVLYAIGRFSPYEDIAFVGKTSTYEGLNVPNSFLYTYSTLMWQGYTAAPKSFSGRVLVCIWWLFSIMTLASYIAALSVLLFRVPEIRTLPFSNMDEFCRQNKVDMLIVANSSSFNYLSNSKRLLERRLYQKLKPENVFVGDIDKAVKKMMAADGKLALFLESSIAQYLATQDPCDKMVIGERLGDHSIGFICQKNSTVCDKLNV…	3	ATGGACACTCGGCACTGGTCAGTCCTGCTGCTGCACTTTGCAGCGTTACTAACAGAGATTCATACTGAGACTTCCAAACCAGACACTCCTACACCCCCTCCAAATACAACAACTACAACTGTCACAACAACCACTGGGTCTAGTACAACAGCTGGACCTAAGAAGTTGATAGCCATCACTTTACTGGATCCTCCATTTGTGATGCATGAGGACAGAGGAACACGTTTCACAGGATTGGCCATAGAAGTCTTTCGGGAAATCGTCCAACAGACTGGCTACGATAACTTTGACCTCAAGCTACCTAACGATGCTGAGAAATATAACTGGGAGGAGTCTCTGCTACAAATAAATGACCTTGTAGGCAGATTACGATCCAATGAAGCAGATGTGGCCATTGGA…	517	Yes	glutamate receptor 9 [Aplysia californica] Sequence ID: gb|ACB05518.1|	0.48	7e-145
BglaIR4	MHGNSLYDALREVSFQGYSGHVLFDIHGRRQNYSIDVLSLTSGSSLRKVGQWHSLSGLWLDREEKVKDQVRPDMRDNRTVIISTLQVPFLMLRTSPTMDGVPLVDNNRFEGYSKDLADAISQHLDFQYVLKIIENNEHGRDLGNGSWTGIIGRLIDKTADMAIGPLSITLEREKVVDFSMSFMKSGISALLQQPAKVRPNMFSFMEPFSLALWLSILLVSIVVSLTLFVVCCLVADPNETSSNINQRLTLTDSFWFVVSSILSQGSDIVLRSPASRIVGGIWWFFTLI	1	ATGCATGGCAACAGTTTGTATGATGCATTGAGAGAGGTTAGTTTTCAAGGTTATAGCGGCCACGTACTATTTGACATTCATGGCAGACGCCAAAATTACAGTATAGATGTTTTGTCCTTGACGTCAGGATCAAGTCTTAGAAAGGTTGGTCAATGGCATTCATTGTCTGGTTTATGGTTAGACAGAGAGGAAAAAGTAAAAGATCAAGTGAGACCTGACATGAGAGACAACAGAACAGTTATAATCTCCACACTTCAAGTGCCTTTTCTGATGCTTAGGACAAGCCCCACAATGGATGGAGTGCCTTTAGTAGATAATAACAGATTTGAAGGTTATTCAAAGGATCTTGCAGATGCAATTAGCCAACACTTAGATTTCCAGTATGTCTTAAAAATCATT…	288	No	glutamate receptor subunit protein GluR5 precursor [Aplysia californica] Sequence ID: ref|NP_001191541.1|	0.45	2e-81
BglaIR5	MATTLAPAANHLVISVVDQEPFITREPRPSGDYYSGYLVDLINEISRRANFTYTFKQADEHGRYLSTGWTGIIGDVVKGEAQIGGGALTVTTKREEAVDFTKPYLSNSVNLLVQKPTWEDLGLGYLVRPFSADYWIMLLVVLLLIGIVFFVIGKFSPYEWGNVAADRDPRGAKNSFTLRNSYLFALSTITWQGFREAPHSLSGRIMAAFWWMFILFSLIAYTANLTAYFLARPEQIPKMPFKTYEDLLADTNIRVGVLLSGSTESLLRNSRSETLRSIYSKINAQNTFVGSYSEGAKRVKTSNGNFVMFMETDSAEYYARKNCNLMIYGDTIFPSNLAFAVRKGSVWKGIFNTIIEDLKDNGYLEQLKDKYWRFSGDCTNIDGRKYVETGGHLSSLPIY…	3	ATGGCGACCACCCTAGCCCCAGCAGCCAACCACCTGGTCATCAGTGTGGTTGACCAGGAACCTTTCATCACAAGAGAGCCAAGACCCAGTGGTGACTATTACAGTGGCTACTTGGTAGATCTAATTAATGAGATCAGCCGAAGGGCCAACTTCACCTACACATTTAAACAAGCCGATGAGCATGGGCGATATCTGTCCACTGGATGGACGGGGATCATCGGTGATGTAGTTAAGGGGGAAGCTCAGATCGGTGGTGGGGCCCTGACCGTGACCACCAAGCGTGAGGAGGCTGTAGACTTTACTAAACCTTACCTCTCCAACAGTGTGAACCTGCTGGTTCAAAAACCAACATGGGAAGACCTTGGCCTTGGCTACCTGGTTCGACCATTCTCAGCAGAT…	506	Yes	glutamate receptor subunit protein GluR6 [Aplysia californica]Sequence ID: ref|NP_001191542.1|	0.58	0
BglaGluR1.1	MDLNLDRDFFAQFIYGGVDITAFQFLNNRSETYRKWQQIWEQYKDQYPDLFPLKTGSALMMDAVLLLHKALTSDLQKHKSLKENAVRTCDASSSRYSDGGSSLLSALNGETTWQSSDFQDLTFKPYSPETAPHNKTWKVATVIEPPFVMRIENRNGAPPMGPNLDLEGYCIDLIEALARSELFEYQVYLADDYGDKNETDGTWNGIIGQLISQERDIAVAPLTITQDRERVVDFTKPFMDTGISIMIKKPDKTKPGVFSFMDPLDTRVWLCIAIGFLAVSFVLYFVGRFSPYEWSVCEDAKERTATTVFSITNTLWFSLGALMQQGSDISPRSISGRVIGSAWWFFTLIIISSYTANLAAFLTIEKLVVSISSADDLVGHPTIKYGTKRSGTSWRFFEV…	3	ATGGATTTGAATCTTGATCGAGATTTTTTTGCACAGTTTATTTACGGAGGCGTTGACATCACTGCCTTTCAATTCCTCAACAATCGTAGTGAAACTTACCGGAAGTGGCAGCAGATATGGGAACAGTACAAGGACCAGTACCCTGACCTCTTCCCTCTGAAAACAGGTTCGGCGCTCATGATGGATGCCGTACTTTTGCTACATAAAGCACTGACTTCTGATCTCCAGAAACACAAGAGTTTGAAAGAAAACGCGGTCAGAACCTGTGACGCCAGCAGTTCGAGATACTCTGACGGTGGCTCTTCATTGCTGTCTGCTTTGAACGGGGAGACAACTTGGCAATCTTCAGATTTCCAGGACTTGACATTCAAACCTTACAGTCCTGAAACAGCACCTCAT…	449	Yes	glutamate receptor subunit protein GluR1 precursor [Aplysia californica]Sequence ID: ref|NP_001191539.1|	0.65	0
BglaGluR1	MLSWILFLTLSASFIAVATERQIGLILQDDPPTQDQDYEQAFDFATMVINNNLLKELRHERDQAQVYNTVRNKTIFSDNYKLGGAICGMASEGVSVIVGTSLASSFNTIQSYCQALRLPYILVTPSRPSLLEGYQYDVSICPPYVEAVMKVVANLTLFENKIFYVYDSDDGLWRIQRLYQLFQRKDINPPILDAFRIRDVKNSYTILRSLDLKQTLDKTIVLDLSSTEAYKVVLEQIVDVGMNRENYHYILAGADAMDLNLDRDFFAQFIYGGVDITAFQFLNNRSETYRKWQQIWEQYKDQYPDLFPLKTGSALMMDAVLLLHKALTSDLQKHKSLKENAVRTCDASSSRYSDGGSSLLSALNGVQFEGLTGPVVMNNGRRTQYSIDVYKLRFKEPMR…	3	ATGTTGTCTTGGATTCTCTTCTTGACTTTGTCTGCATCCTTCATCGCAGTAGCCACTGAAAGACAGATAGGACTGATTCTGCAAGATGACCCTCCCACGCAGGACCAAGACTACGAGCAGGCTTTTGACTTTGCCACGATGGTCATCAACAACAACCTGCTGAAAGAGCTCAGACACGAACGTGACCAGGCCCAGGTGTACAACACAGTCAGGAACAAGACCATCTTTAGCGACAACTACAAACTTGGAGGCGCAATTTGTGGAATGGCCAGCGAAGGTGTGTCAGTTATCGTGGGGACAAGTCTAGCGTCCAGTTTCAATACTATACAGTCCTACTGCCAGGCACTGCGACTGCCCTACATCTTAGTAACGCCCTCGCGCCCCAGCCTACTGGAAGGC…	917	Yes	glutamate receptor subunit protein GluR1 precursor [Aplysia californica]Sequence ID: ref|NP_001191539.1|	0.7	0
BglaGluR2	MKLLVDTGHWFQIDAALAGDAFRLFSSITNTYFIPDRHSELYNNGTKGIQCWRDPPVPWMHGPAIRDALLKHGVRVNTKLDIMHLEYRTTLRSIGTWEHGVGENPFVMRKCPPDGTPCSGNEQFEGYCVDLLKKISVLLKFDYAIRLVADRNYGARSENGSWNGMIGELLTGKADMAIAALTITEIRERFVDFSKPFMNLGTSIMIKKPDKEKGGVFSFKNPLSDGVWVSILLGFIGVSTVLYLVGRFSPYEWDTSQPRRPPEEEKRPAFNLANTLWFSLGALMQQGSDIYPRSISGRIVGSAWWFFTLIIISSYTANLAAFLTIERMEVPINSADDLAKQTDIRYGIISNGSTEEFFKNSNVPVYSKMWSFMKDSEPSVFVSSTNEGIQRVRDSKGKY…	2	ATGAAGCTCCTTGTAGATACTGGACATTGGTTTCAGATAGACGCTGCTCTAGCTGGCGACGCCTTCCGCCTGTTTAGCAGTATAACAAATACATACTTTATCCCTGACAGGCATTCTGAACTTTATAATAACGGTACTAAGGGGATCCAGTGTTGGAGAGACCCGCCAGTACCCTGGATGCACGGCCCCGCCATTAGGGACGCCTTACTGAAACACGGGGTCAGGGTTAACACCAAACTGGACATCATGCACCTGGAGTACCGCACGACCCTCCGCTCTATCGGCACGTGGGAACATGGTGTTGGGGAAAATCCCTTTGTGATGAGAAAGTGTCCGCCAGATGGCACTCCCTGCTCTGGCAATGAACAGTTTGAAGGCTACTGTGTAGACCTGCTAAAG…	478	No	glutamate receptor subunit protein GluR2 precursor [Aplysia californica]Sequence ID: ref|NP_001191540.1|	0.67	0
BglaGluR3	MYPFLSLSIFLFISLPVVYRQIDKVIKRLTNLIIAPGLVKKHGLVRLQQLFQVTNKYDKMIINIDTKRITTVENGYIMLKELHLIDTEMEHRVLLDLRIDKAEQIILKVMNDSEINNGKFHFLLGDLGMLEMNLTNFKIGGVNITGFQIVDPYNTTSELFLSTWANLDPTYWPGAGSKHVHYEAALAADAVRLFNSAFMSIIKKDPSFLKRMRTTGNTVKCTDDSDVKTGHGHVVLEEMKKTKFEGVTGHVAFNEFGQRKEFTLDVYNVAMTRGTAKIGYWNEKEAKFIAQNPRLFQSDPANVNRTRIVTTIIKEPYVMISKTIRDGTPKVGNEPVEGFCIDLTKAVAQKVGFDYIIQFVKDGSYGASFPNGTWDGIVGELVRHEADMAIAPFTITADR…	3	ATGTATCCGTTCCTTTCTCTCTCCATCTTTCTATTCATCAGCCTCCCTGTTGTCTATCGCCAGATCGATAAAGTCATAAAACGTCTGACAAATCTCATTATCGCCCCTGGCCTGGTGAAGAAACATGGTCTGGTCAGGTTGCAGCAACTCTTCCAAGTCACCAACAAGTATGACAAGATGATCATCAACATTGACACTAAAAGAATCACCACCGTAGAGAACGGCTACATCATGCTGAAAGAACTCCATTTGATAGACACGGAGATGGAGCATAGAGTTCTATTAGATCTCAGAATCGACAAAGCTGAACAGATTATATTAAAAGTTATGAATGACAGTGAAATAAATAATGGGAAATTCCACTTCCTACTGGGAGATTTAGGTATGCTCGAGATGAAC…	795	Yes	Glutamate receptor; Flags: Precursor [Lymnaea stagnalis]Sequence ID: sp|P26591.1|GLRK_LYMST	0.85	0
BglaGluR4	MAALEVTDGIPLIGRFRFIGYCSDLAEMVSRNVGYEYHIRFVKDGEYGRKQKDGTWNGVIGELIKHPLLLLLSSVALGDSYGHMGDSYGHMGDSYSHMCDSYGHMGDSYGHMGDSYGHMGDSYSHMGDSYGHMGDSYGQMGDSYSHMCDSYGHMGDSYGHMGDSYGHMGDSYGHMGDSYGHIGDSYGDMGDSYGDMGDSYGHMAPLTITSDREKVLDFTKPFMSLGISLMIKKPVETDPHVFSFMRPLSQEIWLCTIFAFIGVSVVLFLVSRFSSEEWQVDSESKLENDFTIGNSLWFSLGAFMQQGCDVLPKSVSGRIVTSVWWFFTLIIISSYTANLAAFLTTQRMSGSIRSAEDLVKQTEIKYGPYRGGSTYMFFNPDVFVKDNDEGIKRVRESNG…	3	CTGGGAACTTGGCATTCAAGAGACGGCTTCAATGTCTACGGAGAAGAGCAGGTTCTAGACAAGGCCAACAGAACCATAGACAACAGGACCAGAATCGTGACGTCTATAGACCTGGGAACTTGGCATTCAAGAGACGGCTTCAATGTCTACGGAGAAGAGCAGGTTCTAGACAAGGCCAACAGAACCATAGACAACAGGACCAGAATCGTGACGTCTATAGACGAAGAGCCCTACTTGATGGCAGCTCTAGAAGTCACAGACGGAATCCCGCTCATTGGGCGCTTCAGGTTTATTGGCTACTGCTCTGATCTGGCCGAGATGGTGTCTCGTAACGTTGGTTACGAATATCACATCCGGTTTGTCAAAGACGGGGAGTATGGGAGGAAGCAGAAAGACGGC…	552	Yes	glutamate receptor subunit protein GluR4 [Aplysia californica]Sequence ID: gb|AAP41206.1|	0.83	0
BglaGluR4.1	MDGKSGNINFHATGQRINYSVDVQEVTMYKGISILGTWHSRDGFNVYGEEQVLDKANRTIDNRTRIVTSIDEEPYLMAALEVTDGIPLIGRFRFIGYCSDLAEMVSRNVGYEYHIRFVKDGEYGRKQKDGTWNGVIGELIKHDADIAIAPLTITSDREKVLDFTKPFMSLGISLMIKKPVETDPHVFSFMRPLSQEIWLCTIFAFIGVSVVLFLVSRFSSEEWQVDSESKLENDFTIGNSLWFSLGAFMQQGCDVLPKSVSGRIVTSVWWFFTLIIISSYTANLAAFLTTQRMSGSIRSAEDLVKQTEIKYGPYRGGSTYMFFNQTTVSLYQRMWSFMTSQPDVFVKDNDEGIKRVRESNGQYVYLIESTLNEYYSSRLPCDTMKAGNNLDSKGYGIAT…	3	ATGGATGGAAAAAGTGGTAACATTAATTTCCACGCCACTGGTCAGAGAATAAACTACAGCGTGGACGTTCAAGAGGTGACCATGTATAAAGGGATATCCATCCTGGGAACTTGGCATTCAAGAGACGGCTTCAATGTCTACGGAGAAGAGCAGGTTCTAGACAAGGCCAACAGAACCATAGACAACAGGACCAGAATCGTGACGTCTATAGACGAAGAGCCCTACTTGATGGCAGCTCTAGAAGTCACAGACGGAATCCCGCTCATTGGGCGCTTCAGGTTTATTGGCTACTGCTCTGATTTGGCCGAGATGGTGTCTCGTAACGTTGGTTACGAATATCACATCCGGTTTGTCAAAGACGGGGAGTATGGGAGGAAGCAGAAAGACGGCACGTGGAAT…	540	Yes	glutamate receptor subunit protein GluR4 [Aplysia californica]Sequence ID: gb|AAP41206.1|	0.83	0
BglaGluR6.1	MTLLALFHLLVFGVMDSAGMYQYNFLINATVVGVRPESAARLYSDIAEILLSEENPKDLASSQATSENYCKLVFTPLVYDKSTADSFYTSLMRARDNFNDGNVSVAIGPYTEVFTSTDYVITKQTHILTSAAGQNAGMMDPDRVVSILPEPSSLSSVIAATVRELKWKDVAFLAQDDFSPVLSMGQSGIQVWPIRLPNKVKSPDDPELKRNLIELRKSQRKIFILHSNNRDVVMNVLQAAQQIHLLHDKIDWFVTYPDFEDFLSENTTWSGTLYGLQLLREEKIPQNISDVVDLHNVTMSRLDLATAIDVVGLLRHILWKEAPGCNRERLLDDHIVSAEAFTWQLKNTTSPYNGALGQYIWDKSSKGRTNFTIDILRYIGYTKQEIGQVVFINGTADVT…	3	ATGACACTGCTAGCACTCTTCCACCTCCTGGTCTTTGGAGTCATGGACTCAGCCGGAATGTACCAGTACAACTTTCTTATTAACGCAACTGTGGTCGGAGTCCGGCCGGAGAGTGCAGCCAGGCTCTACTCAGACATCGCCGAGATACTGTTGAGCGAGGAGAACCCCAAAGACCTTGCCAGCTCCCAGGCGACTTCCGAAAACTATTGCAAGCTGGTCTTTACGCCACTCGTCTATGACAAGAGCACCGCTGACAGTTTCTACACTAGTCTCATGAGAGCCAGGGATAATTTTAACGACGGCAACGTGTCGGTGGCTATCGGTCCTTATACAGAGGTGTTCACGTCTACGGATTACGTCATCACCAAGCAGACACACATCCTGACGTCAGCGGCTGGA…	837	Yes	PREDICTED: glutamate receptor ionotropic, kainate 1-like [Aplysia californica]Sequence ID: ref|XP_005097800.1|	0.73	2e-118
BglaGluR6	MGSYGLTRCRFECSGLLPLQTRRRTCGCVTGMSEWVAAFGQHFVHIAAVLLLLTVASFGGARGNETTSAATSLWETTETTSKLDDSFDDTKLDLSQNGEVQHEMHLLGIINSSLNPAAYHAQKIIREIDNISFTSVYLEDYSPDDVYSYKKAIKALRGMGLDAVIGPYSWAYAVVTENLRIPYFVTSLTPLAHELSSSYLIQLFPNAEVFANATKDMLQYYDLNKVVVFYDTHPGEVILEKLAQTSSMQATSVLINNRTLGNIREKLISVRNHYFTTFVTVLNPQHTRLVLDEALSLSLFSTPHKWLLVNLGLREYDLSRFVDSYANVTVIRLMMDYNSMYCKLQHDYINLRRAVFHDAIMLYRQMNGSVGGGQKTEKGKMRQTVRRLEMDGCTGHLDF…	3	ATGGGGTCTTATGGCTTGACCAGATGTCGTTTCGAGTGCTCTGGGCTATTGCCACTTCAGACTCGTCGCAGGACCTGTGGTTGCGTCACCGGGATGTCAGAATGGGTCGCCGCCTTTGGTCAGCACTTTGTGCACATTGCCGCTGTTCTTTTGCTATTGACAGTGGCGTCTTTTGGAGGGGCTCGGGGTAATGAGACCACTTCGGCGGCGACGTCGTTGTGGGAGACTACAGAGACCACGAGCAAACTGGATGACTCCTTTGATGACACCAAACTTGACCTGTCCCAAAATGGGGAAGTCCAACATGAAATGCACCTGTTAGGTATCATAAACTCTTCATTAAACCCAGCAGCGTATCACGCTCAGAAAATCATCCGTGAAATAGACAACATATCATTC…	919	Yes	Glutamate receptor, ionotropic kainate 3, partial [Crassostrea gigas]Sequence ID: gb|EKC23145.1|	0.43	0
BglaGluR7	MQPRYDLHFRIVIVMVAVKLATSLPERLLIGALVEKEYEGHWRAIEKAVENLNLNLFQNMVVIVDRDTIQPQDSFQAQKKVCRMSQTGIAAMFGPVSSLAAGHVQSICNAFEIPHLQWRWDARDNRDYFSINLYPHYLTLSKAYKDAIQHWGWDQFTILYENNDGLTRLQEVLKTSDEIKTPQITVRKLEAISNSDYVSVLKDLKRRGEFRFIIDCDLRSITKILHAALKIKMISELFHYFFITLDLGLLDLEDYRYGSANITAYRLIDPARDKVVNVKTDWLRHAKKGHESPLMGYAEIEGNSSHTLLTETALAYDAYELFAYALMAYSKVQEVATMNQPCDKMYTWRHGNSLLNYMKSSAIEGLSGLIKYDGGERMDFVLDLLSLTPKGLEVVGKWD…	3	ATGCAGCCTCGTTATGATTTACACTTCCGGATTGTCATCGTCATGGTAGCGGTGAAATTGGCCACGTCGCTGCCAGAGAGACTCTTAATAGGGGCGTTGGTTGAGAAAGAGTATGAAGGACATTGGCGTGCCATTGAGAAGGCGGTAGAAAATTTAAACCTCAATTTGTTTCAGAACATGGTGGTGATAGTGGACAGAGACACAATACAACCGCAGGATAGTTTTCAGGCACAGAAGAAAGTATGTCGCATGTCTCAGACTGGTATCGCGGCCATGTTCGGCCCAGTGTCGTCTCTTGCCGCGGGGCACGTCCAGTCCATCTGTAACGCCTTTGAAATCCCCCACCTCCAGTGGCGCTGGGACGCACGAGACAACAGAGACTACTTCTCCATCAACTTA…	898	Yes	glutamate receptor subunit protein GluR7 precursor [Aplysia californica]Sequence ID: ref|NP_001191543.1|	0.68	0
BglaGluR8	MEIGVTIVIKKPQSQRPGVFSFMEPLSLEVWVCIIVAYLTVSIGLFLVSRFSPVEWKKVREHQNNIDWTQVRADKDGLYHNDFSLFNSFWFSMGALMFQGSDTCPRSISGRIIGGAWWFFVLIIISSYTANLAAFLTIERMINPIESADDLLNHPSIKYGAVTSGSTLQFFLNSDVPVYRQMGEYMKTHSEVLVQSNEEGIERVLKSKGKYAFLAESSFIEYINERSPCDTVSVGGKLNNIGFGVATPRNSPLRDPINVAVLKLKEEGTLYTLHQKWWVEKGQCGGAHQSKQKGKLSLTLSNVAGIFYILIVGLVVAIVLGVFELMCFRARKKEKVLLREERLSGDGFLRGTNTLTTLCNTPNDREDGMLPYDSRRQTPEPPILDGEREKYPDTLSRRL…	3	AGTGGTTATAAGTGTCAAATATGTAAGCTGGAGAATGTTTGTTTGTTTCATGAGATGAAAGCTAGGACCAGTTGAAGATGTCTTAAGTTACAAGAGTGTTTGCACTTGACTTGATACATATTTAGAATATGACAGAAACAAAATTACAAATTCTTATATGAATATTACAACTGATTTTGAGCAAATTAATTATCCTAAAGCAGTAATTGTTTCGTTTATTTTTTTTTTAAATTGCCACTGGAAAGCATTCATGCAAGAGACATAAGCCTGAGCACGCGCACCATTGAACTTCCTCAAATGTACAGCAGACGATCACCAATTGCTAGTTTTTAAATAATAACAGAAATTTAGCCGCCAGTCTTGTGTCAAAATATGTCACTCTTGTCGCAGTAAGGTGCC…	427	No	glutamate receptor subunit protein GluR8 [Aplysia californica]Sequence ID: gb|ACV91074.1|	0.77	0
BglaGluR8.1	MGSRRPKEITDMKLANALAKEVGFTHEFRIVADNAYGAKLSNGSWNGMIGELISGVADLAVAPLTITAERERYVDFSKHFMEIGVTIVIKKPQSQRPGVWVCIIVAYLTVSIGLFLVSRFSPVEWKKVREHQNNIDWTQVRADKDGLYHNDFSLSISGRIIGGAWWFFVLIIISSYTANLAAFLTIERMINPIESADDLLNHPSIKYGAVTSGSTLQFFLNSDVPVYRQMGEYMKTHSEVLVQSNEEGIERVLKSKGKYAFLAESSFIEYINERSPCDTVSVGGKLNNIGFGVATPRNSPLRDPINVAVLKLKEEGTLYTLHQKWWVEKGQCGGAHQSKRLSGDGFLRGTNTLTTLCNTPNDREDGMLPYDSRRQTPEPPILDGEREKYPDTLSRRL	2	ATGGGGAGCCGGCGCCCCAAGGAGATAACAGATATGAAGCTGGCCAACGCTCTGGCTAAAGAGGTTGGCTTTACACACGAGTTTCGCATCGTGGCAGATAATGCCTACGGAGCCAAGCTAAGCAATGGCAGCTGGAACGGCATGATTGGGGAACTCATTAGCGGGGTTGCTGATCTGGCCGTGGCGCCATTGACCATCACTGCCGAGCGAGAACGCTATGTGGACTTTTCAAAACACTTTATGGAGATTGGAGTCACGATAGTTATCAAGAAGCCTCAGAGTCAGAGACCCGGCGTCTGGGTGTGTATCATCGTCGCCTACCTGACGGTCAGCATTGGTCTCTTCCTTGTGTCCCGGTTCAGCCCCGTGGAGTGGAAGAAAGTGAGGGAGCACCAAAAC…	1191	No	glutamate receptor subunit protein GluR8 [Aplysia californica] Sequence ID: gb|ACV91074.1|	0.68	7e-164
BglaGluR9.1	MSLFNELKRGYWYSEPYVMDLQLKFFDIQYAEKPFTSLKRDHMLLKGNNRFEGFAVELIADIAEMLDFEYEIYLVNDGKFGNKLPNGEWNGMIGELLAGNATMSVAPLSINAQREEAIDFTKPFKTRYISVLMKIPTRETSYFEFLNPLSPVVWICTMCAFVIVSVILYILERVGRSKDTQEVEITERERERRVRRVKREREKSKRGSKRERERRVREERERDKSNTDSTPTTIPGRILTSAWWFFALILISSYTANLAAFLTVKKINTPIKSVTDLAQQTKIKYGTVKDSGIMSFFKNTNIEHFAKMWAQMSEIEPGSMVDNTTEGFKKVMEIGPYFDPKGFGIGVPPGATYKEDLSMAILRLSDKGRLHELEAKWWYGGNCPDLSKASADETSSLQI…	3	ATGAGTCTCTTCAATGAATTGAAGAGAGGCTACTGGTATTCTGAACCTTATGTGATGGACCTACAGCTCAAATTTTTCGATATACAATACGCCGAAAAACCTTTCACTTCGCTCAAGCGTGACCACATGTTGTTGAAAGGCAATAACAGATTTGAAGGTTTTGCTGTTGAGCTCATAGCAGACATCGCAGAGATGTTGGACTTTGAATATGAGATCTACCTCGTGAATGATGGGAAATTTGGAAACAAACTGCCCAACGGAGAGTGGAATGGGATGATAGGAGAGTTACTGGCTGGGAATGCCACCATGTCTGTAGCCCCATTGTCTATCAACGCCCAGAGAGAAGAAGCCATTGACTTTACGAAACCTTTTAAGACCCGCTACATATCAGTTTTGATG…	434	No	glutamate receptor subunit protein GluR9 [Aplysia californica] Sequence ID: gb|ACV91075.1|	0.68	0
BglaGluR9.2	MDKLLLISLVALGWTEARCPHSLSRKKYPLTIGMLSASNRDLVTQKTIQQYLNFTDTVNNCFEKPHYINLLINSTLKIPEHGWTYVQRGIEKALKEQGADQGIQPNLIIGPFYTNLAIVLQKIKIPYIMTAYKGFDWIDMSRVQDTIKWKTLIEIRPPAADLNRAIVDYFIVKQYESALMIMPESAADNQECHNLAATMLNNSLSLIPFTVDPSSSAINESVSEVLRNAQLSSQQRIIVCSPRDTRDNLIRKVLVKARSYGMLHQPDMTFFFMDPASYYEPFSGASKMYELGLFSRRCELLAYRYIRPEGTTIEENNAAAIDTAKLTSLALDKYLRLPKSNKDVIDNEKFLRVIKETNFTDGRTGKIYFDKNGQRKNFHLYLYDHGGEESMYKTIARWG…	3	ATGGACAAGTTGCTATTAATTTCCTTGGTGGCTTTAGGATGGACAGAGGCCAGGTGTCCGCACAGCTTGTCCAGGAAGAAATACCCTCTGACCATTGGTATGTTGTCCGCCAGTAACAGAGACCTGGTCACCCAGAAGACCATACAACAGTACCTGAACTTTACCGACACGGTCAACAACTGCTTTGAGAAACCTCACTACATCAACCTGCTGATCAACAGTACGCTAAAGATACCTGAGCATGGCTGGACCTACGTCCAGAGAGGAATTGAGAAAGCTCTGAAAGAACAGGGAGCTGACCAAGGCATACAGCCGAACCTAATCATTGGTCCATTCTACACTAACCTAGCCATAGTCCTCCAGAAGATAAAAATACCATACATCATGACAGCATATAAA…	877	Yes	Glutamate receptor, ionotropic kainate 3 [Crassostrea gigas]Sequence ID: gb|EKC29561.1|	0.41	0
BglaGluR9	MTTWTLLATESLQIPYLSTSAVAKNAQNEYTFQVLPEMKWSADAILDIVQAYGWSRISLFYDDEKGISVLERLMTNHSMTVKAWRLPNKASNGQRQSIRDALVEMRKVLIETTVVLCSKETVNILLDQARDLAMLSMPPYGWLFYDPGDDIKILFESYRDISCNFTVLMLLPFNFSLPSGSQSRLNYSLASDALKLVSSAYNIIAENTQASNNSLTDISLKFWMNRVLRNSNVTGLTGMFQFNAHGRRNNFYLTLTSFTGVENYLRGYWYSEPYVMDLQLKFFDIQYAVNITSPFPLKGRKAQVVMIEEKPFTSLKRDHMLLKGNNRFEGFAVELIADIAEMLDFEYEIYLVNDGKFGNKLPNGEWNGMIGELLAGNATMSVAPLSINAQREEAIDFTK…	3	ATGACCACATGGACATTGCTGGCTACTGAGTCGTTACAAATTCCATACCTAAGTACTTCCGCTGTAGCTAAAAATGCACAAAATGAGTATACATTCCAGGTTCTTCCAGAAATGAAATGGTCAGCTGATGCAATTCTGGACATCGTCCAAGCCTATGGCTGGTCCAGGATAAGTTTGTTTTATGACGATGAAAAGGGTATTAGTGTCTTAGAAAGACTGATGACCAATCACTCCATGACGGTGAAGGCGTGGCGGCTACCTAATAAAGCATCCAACGGACAGAGGCAGAGTATTAGAGATGCTCTTGTGGAGATGCGCAAAGTGCTGATTGAGACGACAGTCGTATTGTGCAGCAAGGAGACAGTAAACATCCTGTTAGACCAGGCGCGAGATTTGGCA…	730	Yes	glutamate receptor subunit protein GluR9 [Aplysia californica] Sequence ID: gb|ACV91075.1|	0.71	0
BglaGluR10	MDKENPTPDELYEGFCIDLTKELARIVGFNFRIELVPDGNYGSPNTQGEWDGMVREIIDRRADLAIAPLTITYLREQVIDFTKPFLNLGISILFKVPRKEKPGLFSFLNPLAIEIWLYVIGESEFYTLAIEIWLYVIGESELYTLAMEIWLYVIGAYLIVSFTIFTLARFSPYEWYNPHPCNPDTDVVENTFNLSNSLWFTVGTLMQQGSDINPRAVSTRLVGDIFYFVAFLSPFVADINPRAVSTRLVGGIWWFFTLIIISSYTANLAAFLTVERMVSPIESAEDLAKQTEI	2	ATGGATAAAGAGAACCCAACCCCGGATGAGCTGTATGAAGGGTTCTGCATTGACCTGACCAAAGAGTTAGCCAGGATCGTCGGGTTTAACTTCCGCATCGAGCTGGTGCCTGATGGGAACTACGGGTCTCCCAACACGCAGGGCGAGTGGGACGGCATGGTCAGGGAGATAATTGACCGGAGAGCTGATCTGGCCATTGCCCCTTTGACTATAACATATCTTAGAGAACAGGTCATCGATTTCACCAAGCCATTTCTGAATCTGGGCATCAGTATTTTGTTCAAGGTGCCGCGGAAGGAGAAACCTGGACTTTTTTCATTCCTGAATCCACTGGCCATTGAGATATGGTTGTATGTTATCGGTGAGTCAGAGTTCTATACACTGGCCATTGAGATATGG…	292	No	glutamate receptor subunit protein GluR10 [Aplysia californica] Sequence ID: gb|ACV91076.1|	0.67	1e-127
BglaGluN11	MVVGRSKSVRWSVKVRCSSGQSNTSVRWSVARALVRTNMYGLTGQVAFDDDGFLNISKFHVRNLVYDGRQSVWQDIGCVQGKEVRPFGIIWPGDAKSLKAETEGKKRYKVVTNPVQPFVMTEAPHADYGTCLSDTPCLNLTNKVKSQEVVWQAIEAYENGSTAESGLFVIQCCRGLTIDLLNKLASDLDFEFTLYIVQDETYGQRSSNGTWSGIMRDLTDNTAHFAVAAFSITNQREVAIDFTDPYFFSGFSIIYSDRTRETSMLAFLEPFSTKVWFAILVSAHITAVCMALFEWNSPFGLNPWGRKRNKNYSLASGLTMVFSVLFGHTVKTKSPKAWPSKVMQNFWAFAAIFIIASYTANLAAFIAGKHAGINYYDIQDPRLQDIRIGLLPGSAVHDS…	3	ATGGTGGTAGGTCGAAGTAAGTCGGTCCGCTGGTCAGTCAAAGTACGTTGCTCTTCTGGCCAGTCCAATACGTCGGTCCGCTGGTCAGTCGCACGTGCCTTGGTACGTACTAACATGTACGGTCTGACTGGCCAGGTGGCCTTTGACGACGACGGCTTTTTGAACATTAGCAAGTTTCACGTGAGAAATTTGGTCTACGATGGACGCCAGAGTGTGTGGCAGGACATTGGCTGTGTCCAGGGTAAGGAAGTGAGACCATTTGGTATCATTTGGCCAGGAGACGCCAAAAGTCTTAAGGCCGAGACAGAAGGCAAGAAGCGTTATAAGGTGGTGACCAATCCCGTCCAGCCTTTTGTCATGACCGAGGCTCCTCACGCGGACTACGGCACTTGCTTGAGC…	436	No	PREDICTED: glutamate receptor ionotropic, NMDA 3A-like, partial [Aplysia californica]Sequence ID: ref|XP_005102975.1|	0.89	0
BglaGluN12	MGASPTLKPSARNEIVLSVMERAERLGLTREDYVWIFTLPAMKQAASRDTIKKTYPVGSFVIGFDSYASQVKELHNQVSKMWYSALKMMAISKEFESVDFQTHFSCNVQSQATNQSARSLYWKYGEHLYKKVEQSTSKSTDSRGGRFPLKTSPFSSKRDIDFGFSKSRDIARESRFEGFTRKPLFRDRLSGPLTGPNDLDPDNPDNPEGTENRDLDLNDDPDASSGSSSYKNSSRKYPKKIGNSKMKPYGKNDVKRRYAEKHRRPRRQLSDKFSLNILQKNCWQTVSESNIRNVCEQVKDKYGLYTDLQDMSGNQTLDVCCTGLSIDLLKRLCTMLNFDVQLTEVADGSYGSPINNNESDWTGMVGMLIHKKADMAIGALSITPERSNAVDFSMPFLQT…	3	ATGGGTGCGAGTCCTACATTGAAACCATCCGCCAGAAATGAGATTGTGCTGTCCGTGATGGAGAGAGCCGAGAGACTAGGTCTGACCAGAGAGGACTACGTGTGGATATTTACCCTCCCTGCAATGAAGCAGGCTGCCTCAAGGGACACTATCAAAAAAACCTACCCTGTTGGGTCTTTTGTTATCGGCTTTGACTCGTACGCGAGTCAGGTCAAAGAATTGCACAACCAAGTGAGCAAAATGTGGTACTCAGCGCTGAAGATGATGGCTATATCCAAAGAATTTGAGTCTGTTGATTTCCAGACTCACTTCTCGTGCAATGTGCAAAGCCAGGCAACCAATCAATCGGCTCGGTCTTTGTATTGGAAGTATGGGGAACATTTGTACAAGAAGGTAGAA…	1092	Yes	PREDICTED: glutamate receptor ionotropic, NMDA 2B-like [Ceratitis capitata] Sequence ID: ref|XP_004521039.1|	0.43	1e-126
BglaGluN13	MVAWWEEERWVEGVSNWITFDYDKQAIKQALRWGMKVFLYTLLELSKKPGLLTNITLQPKFSCDAELLPVWQDGEILYRHMLNVSIPGETHLKFNQNGTLKQTDLIIWNLQWLGGSKNTTEWKEVGRWTVNGLKMSEITWPGGGSTPPSGKPKRAFLRIATLYEEPYVIYRQPEEEGKCDDKSLPCHIYQRNEKKVLLVETLFFVGRWTVNGLKMSEITWPGGGSTPPSGKPKRAFLRIATLYEEPYVIYRQPEEEGKCDDKSLPCHIYQRNERKVLLSNETIFKCCSGLSMDLLKIFSEQLNFDFEIKEVYDGQWGLLVNKTWNGLVKALLTKEADIVMTSFKINPDRASAVNFSVPYLETGIKIIVALRDGAISPTAFLEPYDYASWSLILIFSVHA…	3	ATGGTAGCATGGTGGGAAGAAGAGAGATGGGTGGAGGGGGTCTCAAACTGGATAACTTTCGACTATGACAAACAGGCAATCAAGCAGGCCTTGCGGTGGGGCATGAAGGTCTTTCTCTACACACTTTTAGAACTCAGCAAAAAACCTGGCCTACTGACCAACATCACCCTGCAGCCAAAGTTCTCATGCGATGCAGAACTACTTCCGGTGTGGCAAGATGGTGAAATTTTGTACAGACACATGCTAAATGTGTCCATACCAGGAGAAACACATCTGAAGTTCAATCAGAATGGAACTCTGAAACAGACAGACCTGATCATCTGGAACTTGCAGTGGTTGGGTGGCAGTAAAAACACCACAGAATGGAAAGAGGTTGGTCGATGGACAGTAAACGGTTTA…	655	No	Glutamate receptor ionotropic, NMDA 2B, partial [Schistosoma haematobium] Sequence ID: gb|KGB34675.1|	0.45	6e-168
BglaGluN14	MEFEFQQAVSHLNAKSKQRHIKFQSSTILMDSNPIRSALDICDKLLTQHVFTVVASHPNSTDHSPISVSYTCGYYKIPVLGISARDSAFSDTNVHTMFLRTVPPYSHQADVWVQLLVNLSWYKVIFVYSADEEGRAILSRFQTLAEEVNIRVNAEKIYHDAELMGMTGEDWAWIVSEQAFEAYNIPVGFLGVHLVNGTNEVNHIKDAVEVIGEAFIRLMSSDNISSPPTGCNESESWSNGDDVYNALKATKIEGETGQVSFNEKGDRVNPMYEIMNINANRRAMSVGLFGHKDQAIGLRMMGNNLTWPGNVHVKPKGEKISRNLTIVTLVEKPFVEVTPLPKDGVCRPVYPAKHAFPCKNGTQDLCCMGYCMDMLAKISKDVQFNFTIHLSKDGLFGSF…	3	ATGGAATTTGAGTTCCAACAAGCTGTGAGTCATTTAAATGCCAAGTCCAAACAAAGGCATATCAAGTTTCAATCTTCCACTATTCTTATGGACAGCAACCCCATTCGTTCAGCCTTAGATATTTGTGACAAGCTCCTTACACAGCATGTGTTCACAGTGGTAGCATCACATCCTAATTCAACAGACCATTCACCCATTTCAGTTTCTTATACATGTGGCTATTACAAAATACCAGTACTGGGAATATCAGCCAGGGACTCTGCCTTTTCAGATACAAATGTTCACACAATGTTTCTGCGCACTGTTCCTCCATATTCACATCAAGCAGATGTTTGGGTCCAGCTATTAGTGAACCTTTCTTGGTATAAAGTAATATTTGTTTATAGTGCTGATGAAGAA…	888	Yes	NMDA-type glutamate receptor [Lymnaea stagnalis]Sequence ID: gb|AAT40576.1|	0.84	0
