# Supplementary material for: Ionotropic Receptors Identified within the Tentacle of the Freshwater Snail Biomphalaria glabrata, an Intermediate Host of Schistosoma mansoni
Source: PLoS One. 2016 Jun 2;11(6):e0156380. doi: 10.1371/journal.pone.0156380 (PMC4890853; doi:10.1371/journal.pone.0156380)
Supplement: S2 Table — (XLSX) [file pone.0156380.s004.xlsx]

## Sheet: Sheet3
Accession number	Name	Species
KC595306	PargIR25a	P. argus
KC595307	PargIR8a	P. argus
NM_135019.2	DmelIR25a	D. melanogaster
KC113421	DponIR8a	D. ponderosae
KF528687.1	SgreIR8a	S. gregaria
NP_651982.1	DmelGluR	D. melanogaster
AY289939.1	AcalGluR1	A. californica
AY289940.1	AcalGluR2	A. californica
AY289941.1	AcalGluR3	A. californica
AY289942.1	AcalGluR4	A. californica
AY289944.1	AcalGluR6	A. californica
AY289945.1	AcalGluR7	A. californica
EU369737.1	AcalGluR8	A. californica
EU369738.1	AcalGluR9	A. californica
EU369739.1	AcalGluR10	A. californica
XM_005102918.1	AcalGluN	A. californica
